# Supplementary material for: Comparative Study of Chemical Stability of a PK20 Opioid–Neurotensin Hybrid Peptide and Its Analogue [Ile9]PK20—The Effect of Isomerism of a Single Amino Acid
Source: Int J Mol Sci. 2022 Sep 16;23(18):10839. doi: 10.3390/ijms231810839 (PMC9500858; doi:10.3390/ijms231810839)
Supplement: Supplementary file 1 [file ijms-23-10839-s001.zip]

Archive with 1 entries (1 files):
- ijms-1908173-supplementary.pdf
